# Supplementary material for: Optimising and Evaluating the Characteristics of a Multiple Antigen ELISA for Detection of Mycobacterium bovis Infection in a Badger Vaccine Field Trial
Source: PLoS One. 2014 Jul 1;9(7):e100139. doi: 10.1371/journal.pone.0100139 (PMC4077709; doi:10.1371/journal.pone.0100139)
Supplement: Table S1 — Mean, standard deviation, maximum and median values for converted RLU response to each of the 8 antigens, by infection and vaccination status (Categories 1 to 4). (XLS) [file pone.0100139.s001.xls]

## Sheet: Sheet2
	Ag		Category 1					Category 2					Category 3					Category 4
			Mean	SD	Max	Median		Mean	SD	Max	Median		Mean	SD	Max	Median		Mean	SD	Max	Median
BROC 6	MPB70*		72.6	114.8	693	10		44	62.2	174	0.0001		44.1	65	233	0.0001		45.2	80.2	403	0.0001
	MPB70		73.6	107.6	681	26		44.9	82.9	287	0.0001		485.7	1054.6	4857	15.5		109.6	214.5	1105	0.0001
	MPB83		83.9	103.5	443	43		50.1	63.1	197	11		876.2	3600.1	20427	80.5		68.9	80.4	360	46
	Rv3616c**		62.7	117.2	871	0.0001		67.4	102.2	417	14		42.8	72.4	309	0.0001		49.2	67.8	267	19
	PPDb		1131.3	3642.4	29260	164		269.8	463.9	1853	81		4813.8	11303.7	50765	249.5		586.8	1442	7524	82
	Rv3616c		1308.2	4013.9	34017	75.5		267.7	867.1	4257	25		12906.3	19955.2	61275	1224.5		1781.3	4954.1	25815	48
	ESAT-6		2436.4	7181.6	42291	130		399.4	855.3	3940	74		7592.8	16547.4	56623	520		1882.6	6172.3	28703	142
	CFP-10		606.4	3152.2	24542	65		2107.2	7192.3	28545	0		264.2	685.8	3430	18		2370.6	8096.9	37025	53
BROC 6***	MPB70*		65,1	97.6	389	3.5		54.1	67.4	174	21		44.1	65	233	0.0001		60.7	92.9	403	14
	MPB70		77	103.7	439	23		64.4	97.3	287	0.0001		485.7	1054.6	4857	15.5		149.6	257.2	1105	21
	MPB83		80.1	103.1	443	37		54.1	68.4	197	13		876.2	3600.1	20427	80.5		85.1	87.7	360	78
	Rv3616c**		62.1	123	871	0.0001		82.1	118.6	417	18		42.8	72.4	309	0.0001		56.4	69.5	267	37.5
	PPDb		1453.6	4148.4	29260	239.5		307.3	544.9	1853	95		4813.8	11303.8	50765	249.5		693.5	1540.8	7524	163.5
	Rv3616c		1710	4557.1	34017	98.5		436.9	1100.9	4257	72		12906.3	19955.2	61275	1224.5		2989.8	6254	25815	136.5
	ESAT-6		3187.9	8141.5	42291	198		506.2	1049.6	3940	81		7592.8	16547.4	56623	520		3134.5	7904.1	28703	187.5
	CFP-10		768.9	3619.7	24542	72.5		3478.4	9145.6	28545	0.0001		264.2	685.8	3430	18		4031.1	10362.7	37025	106.5
BROC 7	MPB70*		76.2	134.3	666	6.5		141.5	300.4	1304	0.0001		113	235	2020	35		277.5	1269.3	10333	51
	MPB70		59.7	103.4	469	0.0001		37.2	80.1	372	8		4437.5	12579.1	55895	86		1865.5	6374.1	43801	69
	MPB83		188	406.2	2796	41		54.7	88.7	260	0.0001		7142.4	17381.9	61266	438		2764,4	9964.4	60815	80
	Rv3616c**		65.1	120.1	652	0.0001		30.9	49.4	152	0.0001		1334.2	3732.3	21051	87		339.8	2502.2	24182	10
	PPDb		409.4	1575.7	13654	30		1051.5	2385.2	9440	69		4548.6	9459.8	55391	299		1948.8	5456.6	37152	194
	Rv3616c		914.2	2719.5	16438	25.5		330	775.8	2963	35		15231.5	20246.1	62784	2668		1420.9	6825.3	61237	79
	ESAT-6		1226.6	4004.1	25337	61.5		181.4	343	1610	68		836.5	2368.3	11083	66		161.1	237.9	1888	104
	CFP-10		322.9	911.9	6795	49.5		137.9	259.8	1048	20		1680.6	5683.4	29668	82		117	292.4	2658	53
*MPB70 peptide
**Rv3616 fragment
***BROC 6 does not include animals vaccinated with the Pasteur strain
Minimum values for all antigens were 0.0001

## Sheet: Sheet1
Antigen	Mean			SD			Max			Median
	NI	I		NI	I		NI	I		NI	I
ag1	53.1022	57.9231		119.223	144.368		840	919		0	0
ag2	161.091	4611.2		808.667	10845.5		9057.5	53843		6.5	106.25
ag3	120.416	5081.51		365.282	11470		3160	53718		10.5	127.25
ag4	132.694	3627.67		498.325	9748.9		4952	53780.5		16	85
ag6	124.73	3533.56		392.934	9205.05		2899.25	53749.2		15.5	74.62
ag7	379.726	7303.39		1545.83	9205.05		13494.5	59739		7.5	263.75
ag8	49.0548	859.026		88.5093	6866.21		494.5	60639		0.0001	0.0001
ag9	236.989	1501.58		924.384	7112.25		8605.5	53182.5		23	20.5
